# Supplementary material for: Impact of perinatal factors on T cells and transcriptomic changes in preterm infant brain injury
Source: J Neuroinflammation. 2024 Nov 29;21:310. doi: 10.1186/s12974-024-03311-4 (PMC11607874; doi:10.1186/s12974-024-03311-4)
Supplement: Supplementary file 1 — Table S2 [file 12974_2024_3311_MOESM1_ESM.xlsx]

## Sheet: DEGS
id	baseMean	log2FoldChange	lfcSE	stat	pvalue
IFI27	1984.66	-4.03543	1.2912	-3.12533	0.00177604
TGIF2-RAB5IF	26.9704	-2.50816	1.14985	-2.1813	0.0291613
IFI6	83.9263	-2.3322	0.803805	-2.90145	0.00371435
ISG15	205.662	-2.19707	0.786843	-2.79226	0.0052342
IFIT3	132.002	-2.10841	0.872967	-2.41522	0.0157255
OSBP2	58.6861	-1.9634	0.550728	-3.56509	0.00036373
BCL2L1	369.346	-1.92409	0.555913	-3.46113	0.000537911
GYPE	39.0847	-1.83532	0.707167	-2.59531	0.00945057
TRIM58	115.399	-1.78542	0.509094	-3.50705	0.000453105
ADIPOR1	2110.88	-1.77031	0.502339	-3.52414	0.000424859
HEMGN	256.451	-1.72067	0.560044	-3.07239	0.00212355
IFIT1B	356.875	-1.67641	0.779419	-2.15085	0.0314882
XK	91.912	-1.51298	0.732238	-2.06624	0.0388054
TFDP2	35.0025	-1.45852	0.49946	-2.9202	0.00349805
CISD2	43.6847	-1.45486	0.601691	-2.41795	0.0156083
ANKH	43.8569	-1.39759	0.463571	-3.01484	0.00257111
AKAP6	76.3828	-1.27289	0.503097	-2.5301	0.0114029
SEC62	130.514	-1.27157	0.599375	-2.1215	0.0338801
VTI1B	48.1837	-1.24688	0.43489	-2.8671	0.00414247
PGM2L1	20.8086	-1.1936	0.460371	-2.5927	0.00952268
NUDT4	86.4315	-1.18214	0.545601	-2.16669	0.0302588
SELENOK	121.558	-1.16162	0.499906	-2.32369	0.0201422
CREG1	177.38	-1.13907	0.528698	-2.15449	0.0312019
IRF7	79.4525	-1.12293	0.547466	-2.05114	0.0402534
UBE2B	359.357	-1.12135	0.504036	-2.22475	0.0260982
OAS1	82.217	-1.11747	0.544263	-2.05318	0.0400548
SLC22A4	49.874	-1.03179	0.459191	-2.24697	0.0246419
JCHAIN	151.894	-1.02136	0.426856	-2.39274	0.0167231
SRXN1	33.8593	-1.00283	0.396591	-2.52864	0.0114506
R3HDM4	472.17	-0.992476	0.405314	-2.44866	0.0143389
EPB41	143.453	-0.950331	0.398255	-2.38624	0.0170218
RGCC	90.7266	-0.924895	0.430052	-2.15066	0.0315033
MBOAT2	36.0305	-0.909603	0.336697	-2.70155	0.00690175
GADD45A	48.1075	-0.903965	0.42614	-2.12129	0.0338975
MAN1A1	29.5278	-0.890677	0.445302	-2.00016	0.0454828
PLCL2	48.5636	-0.877494	0.405576	-2.16357	0.030497
C1D	67.6009	-0.87381	0.405884	-2.15285	0.0313302
C9orf78	271.379	-0.869906	0.404914	-2.14837	0.0316841
RGS10	410.276	-0.869618	0.365698	-2.37797	0.0174082
YIPF6	28.054	-0.862086	0.439344	-1.96222	0.0497374
AP2A1	22.1889	-0.846896	0.420523	-2.01391	0.044019
ISG20	105.762	-0.802587	0.405792	-1.97783	0.0479479
BAG6	56.3514	-0.78206	0.330533	-2.36606	0.0179787
UBE2L6	281.275	-0.773577	0.386295	-2.00256	0.0452249
TSG101	93.7317	-0.764015	0.378814	-2.01686	0.0437101
SOD1	336.171	-0.756953	0.367402	-2.06028	0.0393713
FUCA1	17.3134	-0.712882	0.357257	-1.99543	0.0459958
RWDD1	38.8002	-0.696133	0.312815	-2.22538	0.0260556
PPP3R1	52.6141	-0.690003	0.338049	-2.04113	0.0412377
PHF11	43.046	-0.680906	0.30887	-2.20451	0.0274886
MAT2B	114.095	-0.679756	0.323804	-2.09929	0.0357917
ARAF	47.7956	-0.667689	0.214979	-3.10583	0.00189745
ACTR10	68.2617	-0.66046	0.304173	-2.17133	0.0299063
LSM1	49.141	-0.656332	0.327313	-2.00522	0.0449401
HIST1H2BD	23.3217	-0.653466	0.225984	-2.89164	0.00383232
ANP32B	315.118	-0.648775	0.301981	-2.1484	0.0316819
SP100	90.2874	-0.642333	0.317997	-2.01994	0.0433901
GAPT	54.8219	-0.640152	0.192679	-3.32238	0.000892534
EBPL	22.325	-0.639239	0.196563	-3.25208	0.00114564
ADGRE1	21.0541	-0.632353	0.231229	-2.73475	0.0062428
SH3BGRL	185.48	-0.625535	0.283086	-2.2097	0.0271261
TARS	27.4008	-0.611383	0.291894	-2.09454	0.036212
NT5C3A	40.4863	-0.596716	0.301277	-1.98063	0.0476333
HNRNPDL	299.606	-0.592745	0.264075	-2.24461	0.0247932
NUB1	53.2497	-0.559827	0.241514	-2.31799	0.0204499
VAMP7	37.6656	-0.559015	0.25768	-2.16941	0.0300513
NDUFV3	36.3435	-0.555596	0.282155	-1.96912	0.0489394
GPR183	41.5778	-0.528692	0.248521	-2.12736	0.0333905
TXNL1	110.052	-0.523706	0.241519	-2.16839	0.0301291
C1GALT1	23.4141	-0.511425	0.215303	-2.37537	0.0175313
ISCA2	29.0397	-0.478744	0.186134	-2.57204	0.01011
FRG1	54.0627	-0.477462	0.205941	-2.31845	0.0204251
GTF2A2	72.7393	-0.472936	0.185267	-2.55273	0.0106882
SSBP1	182.621	-0.462824	0.166829	-2.77425	0.00553296
APOBEC3C	61.3236	-0.462598	0.219922	-2.10347	0.0354248
TM2D1	23.5671	-0.45449	0.178836	-2.54138	0.0110416
DRAP1	46.3073	-0.452109	0.221197	-2.04392	0.0409612
UBLCP1	33.7154	-0.45179	0.173963	-2.59704	0.00940307
NGDN	25.834	-0.444813	0.194317	-2.28911	0.022073
CCZ1	31.7558	-0.439459	0.195048	-2.25308	0.0242542
SRI	43.9357	-0.435047	0.134785	-3.22773	0.00124779
SUGT1	38.0789	-0.424416	0.215338	-1.97093	0.0487324
C14orf119	63.8461	-0.418838	0.127996	-3.27227	0.00106687
STK17A	87.0134	-0.416678	0.203534	-2.04722	0.0406369
SAP18	87.8601	-0.415296	0.165095	-2.51549	0.0118867
MICU2	29.8121	-0.41263	0.18185	-2.26907	0.023264
PSMA7	172.19	-0.409061	0.171202	-2.38935	0.016878
MYL12A	1389.74	-0.396471	0.150279	-2.63823	0.00833399
TMX2	32.7035	-0.388986	0.192139	-2.02451	0.0429182
MRPL18	46.8108	-0.388754	0.156931	-2.47723	0.0132408
HPF1	27.1962	-0.387409	0.192544	-2.01206	0.0442141
MYL12B	523.791	-0.38529	0.182694	-2.10894	0.0349502
H2AFV	80.6052	-0.380683	0.146978	-2.59006	0.00959588
UHMK1	32.1768	-0.351401	0.178117	-1.97287	0.0485099
MITD1	30.5734	-0.350332	0.167445	-2.09222	0.0364191
TTC9C	40.6092	-0.350057	0.1772	-1.97549	0.0482125
SDHB	80.188	-0.349755	0.149757	-2.33548	0.0195184
SUMO1	65.6386	-0.337428	0.126524	-2.6669	0.00765536
SELENOF	189.577	-0.337324	0.159203	-2.11884	0.0341043
ANAPC13	39.81	-0.329522	0.166123	-1.9836	0.0473005
SNX20	59.0663	-0.326783	0.148296	-2.20359	0.0275535
MDH1	56.3225	-0.311	0.132276	-2.35114	0.0187159
TMEM50A	86.4695	-0.301146	0.140703	-2.14029	0.0323314
PSMD6	50.8452	-0.294124	0.132233	-2.22429	0.0261286
PSMG2	59.9348	-0.288597	0.134727	-2.14209	0.0321864
CNPY3	77.2603	0.310551	0.145073	2.14066	0.0323018
TPD52L2	46.9236	0.337717	0.153322	2.20267	0.027618
BCAP31	34.694	0.355924	0.17162	2.0739	0.0380882
HSD17B10	27.2038	0.366547	0.185558	1.97537	0.0482259
AKR1A1	25.1482	0.367536	0.163516	2.24771	0.0245946
HM13	49.8301	0.368677	0.153159	2.40715	0.0160778
TSC22D3	266.137	0.382227	0.190572	2.00568	0.0448901
TRAPPC1	138.532	0.389749	0.172323	2.26173	0.0237139
TUBA4A	157.239	0.391564	0.177935	2.2006	0.0277641
RACK1	1065.18	0.399322	0.169599	2.35451	0.0185473
ITGA5	37.8379	0.40418	0.202514	1.99581	0.0459542
PRR14	24.5662	0.40664	0.179291	2.26805	0.0233263
NDUFB10	73.2694	0.414211	0.200331	2.06764	0.0386743
CERK	18.3819	0.415681	0.202912	2.04858	0.0405034
TNFRSF1B	44.3006	0.416833	0.207082	2.01289	0.0441265
PPP1CA	106.316	0.418409	0.159531	2.62275	0.0087223
SCAMP2	25.5326	0.427261	0.195656	2.18374	0.0289815
GRK2	58.9209	0.42851	0.204374	2.09669	0.0360209
LRCH4	31.6478	0.447974	0.221181	2.02537	0.0428291
ALDOA	144.137	0.4488	0.199435	2.25035	0.0244266
SLC7A7	60.336	0.452293	0.218357	2.07135	0.0383264
GRAMD1A	28.3578	0.461419	0.225451	2.04665	0.0406927
TCIRG1	59.8162	0.474128	0.230572	2.05631	0.0397522
SHKBP1	24.1617	0.478858	0.228932	2.0917	0.0364653
ORAI1	21.756	0.479699	0.238632	2.0102	0.0444101
WBP1	16.5752	0.488286	0.237754	2.05375	0.0400002
PSENEN	25.8144	0.498083	0.21306	2.33775	0.0194001
TREM1	49.891	0.514589	0.243764	2.11102	0.034771
PRKCSH	35.3554	0.522273	0.241917	2.1589	0.0308581
RBP7	40.8879	0.529102	0.268519	1.97044	0.0487874
UQCRC1	16.0138	0.529701	0.246441	2.1494	0.0316028
CCDC58	14.0696	0.537656	0.258461	2.08022	0.0375057
MYO1G	35.7178	0.539254	0.234722	2.29741	0.0215951
LST1	267.573	0.540896	0.258038	2.09618	0.0360658
TMEM205	19.3049	0.553997	0.198797	2.78675	0.005324
RNH1	19.7129	0.555948	0.209805	2.64983	0.00805323
CFP	52.2044	0.561624	0.229802	2.44395	0.0145276
CTSD	52.623	0.582939	0.226739	2.57097	0.0101413
PKM	100.739	0.586246	0.215951	2.71472	0.00663315
SLIRP	63.0307	0.590471	0.262995	2.24518	0.0247567
EEF1B2	186.097	0.61772	0.293981	2.10122	0.0356214
SNRPD2	96.0157	0.623821	0.252929	2.46639	0.0136483
NME4	63.5278	0.638036	0.259564	2.45811	0.0139671
FXYD5	203.598	0.640443	0.214524	2.98542	0.00283192
ZNF385A	22.1616	0.642522	0.276952	2.31998	0.020342
CSF1R	33.3969	0.65883	0.284334	2.3171	0.0204981
SMDT1	56.6101	0.659867	0.241357	2.73399	0.0062572
TGFBI	28.0556	0.661111	0.27514	2.40282	0.0162694
ALKBH7	76.7197	0.670517	0.333819	2.00862	0.0445772
CD68	109.095	0.678509	0.230989	2.9374	0.00330972
NENF	16.0969	0.680031	0.314097	2.16503	0.0303851
ROMO1	66.2997	0.692093	0.286383	2.41667	0.0156633
C8orf59	26.4583	0.732886	0.33955	2.1584	0.0308967
PPDPF	50.1819	0.734347	0.274278	2.67738	0.00741995
HCFC1R1	16.8553	0.740744	0.305048	2.42829	0.0151703
EEF1D	81.1504	0.787863	0.284356	2.7707	0.00559366
NRGN	110.444	0.794458	0.398022	1.99601	0.0459324
MMP9	15.8711	0.805645	0.398562	2.02138	0.0432404
FLNA	42.0768	0.816552	0.24392	3.34762	0.000815079
C12orf57	63.0869	0.864708	0.407161	2.12375	0.0336912
SNHG8	67.2013	0.881111	0.30921	2.84956	0.00437801
MRPL41	36.1054	0.908751	0.247776	3.66763	0.000244808
CSTA	89.0163	0.916323	0.412436	2.22174	0.0263011
LOC105376805	22.3138	0.93759	0.475252	1.97283	0.0485152
LOC100132062	24.6132	0.972212	0.442188	2.19864	0.0279036
LY96	23.736	1.20223	0.597338	2.01264	0.0441528
LINC01506	74.8923	1.38326	0.602812	2.29468	0.0217514
RETN	55.4569	1.4916	0.67186	2.2201	0.0264117
