# Supplementary material for: Impact of perinatal factors on T cells and transcriptomic changes in preterm infant brain injury
Source: J Neuroinflammation. 2024 Nov 29;21:310. doi: 10.1186/s12974-024-03311-4 (PMC11607874; doi:10.1186/s12974-024-03311-4)
Supplement: Supplementary file 3 — Table S5 [file 12974_2024_3311_MOESM3_ESM.xlsx]

## Sheet: GSEA
ID	Description	setSize	enrichmentScore	NES	pvalue	p.adjust	qvalue	rank	leading_edge	core_enrichment
REACTOME_INTERFERON_ALPHA_BETA_SIGNALING	REACTOME_INTERFERON_ALPHA_BETA_SIGNALING	37	-0.709159	-2.04915	4.65691e-06	0.00430314	0.00415834	243	tags=30%, list=8%, signal=28%	IFI35/STAT1/HLA-F/MX2/ISG20/OAS1/IRF7/IFIT3/ISG15/IFI6/IFI27
REACTOME_NEUTROPHIL_DEGRANULATION	REACTOME_NEUTROPHIL_DEGRANULATION	308	0.307285	1.54504	8.29921e-06	0.00430314	0.00415834	539	tags=27%, list=18%, signal=24%	RETN/S100A9/S100P/MMP9/RNASE2/DEFA4/CD68/BPI/SIRPB1/CYBA/PKM/CST3/CTSD/GMFG/CFP/DPP7/MS4A3/OSCAR/ARHGAP45/LYZ/TCIRG1/NFAM1/TBC1D10C/CFD/CTSH/GSTP1/CD33/PSAP/ALDOA/SERPINB6/TNFRSF1B/CD93/MCEMP1/ORM1/FPR2/PPBP/CHI3L1/TRAPPC1/SLC11A1/CAMP/FCN1/FGR/MVP/TLR2/MAN2B1/GPI/LAMTOR2/DOCK2/LTA4H/TUBB/VAMP8/GLIPR1/PRKCD/GSDMD/VCP/GRN/XRCC6/RNASET2/CTSS/ITGB2/ADGRE5/P2RX1/NCKAP1L/CTSG/CYB5R3/STK10/LILRB3/ITGAL…
REACTOME_ANTIMICROBIAL_PEPTIDES	REACTOME_ANTIMICROBIAL_PEPTIDES	21	0.702204	2.12511	4.02595e-05	0.0139164	0.0134481	548	tags=62%, list=19%, signal=51%	S100A9/DEFA4/BPI/DEFA3/LYZ/CCR2/SLC11A1/CAMP/TLR2/CTSG/RNASE6/RNASE3/ATOX1
SIG_PIP3_SIGNALING_IN_CARDIAC_MYOCTES	SIG_PIP3_SIGNALING_IN_CARDIAC_MYOCTES	20	-0.761576	-1.95351	6.43149e-05	0.0166736	0.0161126	72	tags=20%, list=2%, signal=20%	GADD45A/FOXO3/BCL2L1/IFI27
REACTOME_INTERFERON_SIGNALING	REACTOME_INTERFERON_SIGNALING	78	-0.542955	-1.7666	0.000207446	0.0430242	0.0415765	487	tags=37%, list=17%, signal=32%	HLA-DPB1/SEC13/TRIM38/BST2/IRF9/TRIM22/HLA-H/IFITM3/B2M/SUMO1/IFITM1/TRIM21/HLA-DQA1/UBB/IFI35/STAT1/HLA-F/MX2/SP100/GBP1/MT2A/UBE2L6/ISG20/OAS1/IRF7/IFIT3/ISG15/IFI6/IFI27
KEGG_CYTOKINE_CYTOKINE_RECEPTOR_INTERACTION	KEGG_CYTOKINE_CYTOKINE_RECEPTOR_INTERACTION	42	0.532371	1.91048	0.000289129	0.0499711	0.0482896	694	tags=60%, list=24%, signal=46%	CSF1R/CSF3R/CCR2/CD27/IL18RAP/TGFB1/IL6ST/TNFRSF1B/PPBP/IL7R/PF4/TNFRSF14/IL10RA/IL13RA1/TNFRSF10C/IL1R2/CSF2RA/CCR7/PLEKHO2/CXCR1/CX3CR1/TNFRSF1A/IL17RA/IFNGR1/CCL5
NABA_ECM_REGULATORS	NABA_ECM_REGULATORS	25	0.605646	1.93474	0.00040579	0.0548001	0.0529561	429	tags=44%, list=15%, signal=38%	CSTA/MMP9/CST3/CTSD/EGLN2/CTSH/SERPINB6/SERPINB8/CTSS/CTSG/TIMP1
REACTOME_ANTIGEN_PROCESSING_UBIQUITINATION_PROTEASOME_DEGRADATION	REACTOME_ANTIGEN_PROCESSING_UBIQUITINATION_PROTEASOME_DEGRADATION	91	-0.521611	-1.72975	0.000422759	0.0548001	0.0529561	587	tags=36%, list=20%, signal=30%	PSMD8/FBXO9/UBE2A/UBE2V1/CDC26/WSB1/PSMD6/PSMD14/LNPEP/UBE2D3/RBCK1/ANAPC13/UBAC1/TRIM21/PSMB6/PSMF1/PSME1/PSMA7/UBE2F/TRIP12/UBB/FBXO7/MKRN1/RNF19A/SKP1/CDC34/RBX1/UBE2L6/PSME4/UBE2H/RNF14/SIAH2/UBE2B
REACTOME_ACTIVATION_OF_BH3_ONLY_PROTEINS	REACTOME_ACTIVATION_OF_BH3_ONLY_PROTEINS	11	-0.828705	-1.82737	0.000646031	0.0744372	0.0719324	155	tags=36%, list=5%, signal=35%	TFDP1/DYNLL1/PPP3R1/TFDP2
REACTOME_METABOLISM_OF_PORPHYRINS	REACTOME_METABOLISM_OF_PORPHYRINS	10	-0.827095	-1.78991	0.000805109	0.0834898	0.0806804	259	tags=70%, list=9%, signal=64%	BLVRB/PPOX/CPOX/FECH/ALAS2/UROD/HMBS
REACTOME_REGULATION_OF_TLR_BY_ENDOGENOUS_LIGAND	REACTOME_REGULATION_OF_TLR_BY_ENDOGENOUS_LIGAND	10	0.769776	1.93988	0.00154866	0.145996	0.141084	320	tags=40%, list=11%, signal=36%	LY96/S100A9/TLR2/GSDMD
KEGG_NEUROACTIVE_LIGAND_RECEPTOR_INTERACTION	KEGG_NEUROACTIVE_LIGAND_RECEPTOR_INTERACTION	17	0.650291	1.8562	0.00183646	0.158701	0.15336	422	tags=53%, list=14%, signal=46%	FPR2/LPAR2/LPAR6/GZMA/S1PR4/TSPO/P2RX1/CTSG/P2RX7
