# Supplementary material for: Impact of perinatal factors on T cells and transcriptomic changes in preterm infant brain injury
Source: J Neuroinflammation. 2024 Nov 29;21:310. doi: 10.1186/s12974-024-03311-4 (PMC11607874; doi:10.1186/s12974-024-03311-4)
Supplement: Supplementary file 4 — Table S6 [file 12974_2024_3311_MOESM4_ESM.xlsx]

## Sheet: ssGSEA
group	B cells	CD8 T cells	Cytotoxic cells	Eosinophils	iDC	Macrophages	Mast cells	Neutrophils	NK CD56dim cells	NK cells	T cells	T helper cells	Tcm	Tem	TFH	Tgd	Th1 cells	Th17 cells	Th2 cells
NBI	0.280261	0.164397	0.213338	0.152607	0.250878	0.20351	-0.140469	0.0863003	0.0719202	0.382566	0.274929	0.0981712	0.227098	0.10255	-0.00815217	0.00271739	-0.291952	-0.231703	-0.193659
NBI	0.221675	0.177794	-0.0822037	0.201113	0.258491	0.281954	-0.336636	0.126329	-0.291848	0.380255	0.301381	0.169905	0.239311	0.0781518	0.233152	0.0867753	-0.459581	-0.0740941	-0.30779
NBI	-0.445976	0.085629	0.0970055	0.212223	0.303002	0.139055	-0.103368	0.231684	-0.00344203	0.413169	0.1149	0.0117546	0.102312	0.0226364	-0.358152	-0.119022	-0.384426	0.240761	-0.100181
NBI	0.124535	0.099467	0.086333	0.252424	0.308511	0.236239	-0.00233517	0.184028	-0.0106884	0.419371	0.17509	0.0431783	0.119859	-0.0140129	-0.214674	-0.227355	-0.158393	0.158514	0.176268
NBI	0.0296921	0.113463	6.77187e-05	0.2055	0.244205	0.174332	-0.049102	0.0252618	-0.094384	0.452193	0.225434	0.0984812	0.165333	-0.00497333	-0.0222826	-0.0208333	-0.318479	-0.354891	0.3625
NBI	0.301076	0.13143	0.192626	0.223525	0.281722	0.185518	-0.0317677	0.0597751	0.161051	0.407652	0.22704	0.0887756	0.170204	0.0199786	0.123007	-0.135326	0.0227913	-0.18279	-0.252355
NBI	0.271271	0.0837271	0.0989038	0.245675	0.207314	0.016773	0.0143182	0.0144697	-0.180978	0.446243	0.219972	0.138993	0.0430501	-0.031261	-0.0777173	-0.0458333	-0.141005	-0.4125	0.108877
NBI	0.0589332	0.109904	-0.00160252	0.324354	0.272608	0.256329	0.212263	0.172703	0.0237319	0.383225	0.261307	0.0886516	0.208596	-0.017428	0.154891	-0.146558	0.0325768	0.0110507	-0.245833
BI	0.143948	0.200845	0.0748064	0.0509868	0.266111	0.190357	-0.5261	0.159463	0.0820651	0.417515	0.311423	0.126594	0.327311	0.203142	0.0577898	0.14221	-0.355068	0.17808	-0.378079
BI	-0.0400096	0.0880769	0.202643	0.305895	0.373506	0.125747	-0.00902848	0.115057	0.269746	0.352098	0.231459	0.0461247	0.0694005	-0.0759361	-0.0121377	-0.399818	-0.144202	0.199456	-0.344384
BI	-0.0119929	0.132368	0.10823	0.149742	0.322682	0.22045	-0.186016	0.159813	0.125543	0.389291	0.203479	0.0634734	0.178791	0.032251	-0.349094	-0.116848	-0.399951	0.180978	-0.37192
BI	-0.0105615	0.174531	0.123202	0.234717	0.257831	0.25496	0.0407616	0.130511	-0.0429347	0.401101	0.262035	0.111372	0.161939	0.00820817	0.162138	-0.0925724	-0.271939	-0.194022	-0.0418478
BI	0.267336	0.156111	-0.0126438	0.219006	0.289286	0.260423	-0.492072	0.163907	-0.337862	0.394139	0.27816	0.0997848	0.254535	0.126296	0.027355	0.00344203	-0.441631	-0.0465579	-0.350905
BI	0.193771	0.144983	0.180345	0.260866	0.297236	0.240191	0.0375996	0.150714	0.182065	0.412419	0.21805	0.109559	0.225656	0.143535	-0.15163	0.0407608	-0.449043	0.0759057	0.0182971
BI	0.0986118	0.0699677	0.1128	0.166907	0.254071	0.162451	-0.00568121	0.0912428	0.105616	0.466816	0.127731	0.0683409	0.0995405	0.00379858	-0.0389492	-0.0976448	-0.288819	-0.176268	0.394746
BI	0.108923	0.109213	-0.0133191	0.117526	0.233084	0.145121	-0.533184	0.17261	-0.0820651	0.383643	0.331371	0.114988	0.249484	0.0589672	0.249819	-0.0135869	-0.0644452	0.0817028	-0.509601
BI	0.159824	0.143415	0.174229	0.139147	0.309643	0.220455	-0.154049	0.0774999	-0.0664854	0.40419	0.226592	0.0458956	0.135077	-0.00393431	-0.208152	-0.241123	-0.222418	-0.170833	-0.0646738
BI	0.0647473	0.0113919	0.210658	0.314506	0.38119	-0.0561935	0.0499005	0.17996	0.308877	0.370504	-0.0296532	0.0117504	-0.002862	-0.000486864	-0.301268	-0.195109	-0.268052	-0.148369	-0.476268
